# Supplementary material for: RGD-Peptide Functionalization Affects the In Vivo Diffusion of a Responsive Trimeric MRI Contrast Agent through Interactions with Integrins
Source: J Med Chem. 2021 May 7;64(11):7565–74. doi: 10.1021/acs.jmedchem.1c00264 (PMC8279402; doi:10.1021/acs.jmedchem.1c00264)
Supplement: Supplementary file 2 — jm1c00264_si_002.csv [file jm1c00264_si_002.csv]

Compound	SMILE
L3-RGD	NC(CNC(C(CCCNC(N)=N)NC(CNC(C(CC([O-])=O)NC(CNC(C(CCCCNC(CN(CC(O)=O)CCOCCOCCN(CC(O)=O)CC(NCCCN1CCN(CC(O)=O)CCN(CC(O)=O)CCN(CC(O)=O)CC1)=O)=O)NC(CNC(C(CCCCNC(CN(CC(O)=O)CCOCCOCCN(CC(O)=O)CC(NCCCN2CCN(CC(O)=O)CCN(CC(O)=O)CCN(CC(O)=O)CC2)=O)=O)NC(CNC(C(CCCCNC(CN(CC(O)=O)CCOCCOCCN(CC(O)=O)CC(NCCCN3CCN(CC(O)=O)CCN(CC(O)=O)CCN(CC(O)=O)CC3)=O)=O)NC(OCC4C(C=CC=C5)=C5C6=C4C=CC=C6)=O)=O)=O)=O)=O)=O)=O)=O)=O…
Gd3L3-RGD	NC(CNC(C(CCCNC(N)=N)NC(CNC(C(CC([O-])=O)NC(CNC(C(CCCCNC(CN(CC([O-])=O)CCOCCOCCN(CC([O-])=O)CC(NCCC[N@]12CC[N@@]3(C[C@@](O[O-])[Gd+3]32456[C@](O[O-])C7)CC[N@@]47CC[N@@]5(C[C@]6O[O-])CC1)=O)=O)NC(CNC(C(CCCCNC(CN(CC([O-])=O)CCOCCOCCN(CC([O-])=O)CC(NCCC[N@]89CC[N@@]%10(C[C@@](O[O-])[Gd+3]%109%11%12%13[C@](O[O-])C%14)CC[N@@]%11%14CC[N@@]%12(C[C@]%13O[O-])CC8)=O)=O)NC(CNC(C(CCCCNC(CN(CC([O-])=O)CCOCCOC…
